# Supplementary material for: Novel insights into tumorigenesis revealed by molecular analysis of Lynch syndrome cases with multiple colorectal tumors
Source: Front Oncol. 2024 Apr 25;14:1378392. doi: 10.3389/fonc.2024.1378392 (PMC11079657; doi:10.3389/fonc.2024.1378392)
Supplement: Supplementary file 3 [file Table_1.xlsx]

## Sheet: Table S1
Supplementary Table S1. Performance characteristics of ES data.
Sample	Sample	Years sins dx	Tissue	Location	FastQC %duplicates	Sequence lenght	FastQC total sequences	FastQC %fails	FastQC %gc	Samtools mapped PASS reads	Picard %reads aligned	Picard summed median	Picard Fold enrichment	Picard summed mean	Picard % bases 30X coverage
LS-298	LS-298 carcinoma 1	0	carcinoma	ascendes	8.94196	101	88617070	8.33333	50	83027451	0.921026	128	49.8095	136.899	0.960664
LS-298	LS-298 carcinoma 2	0	carcinoma	ascendes	1.28957	101	16011277	8.33333	50	15108381	0.961999	117	55.1134	123.059	0.093202
LS-298	LS-298 carcinoma 3	0	carcinoma	caecum	2.46003	101	14729803	8.33333	49	14266194	0.968562	143	51.1701	152.887	0.059139
LS-298	LS-298 carcinoma 4	0	carcinoma	caecum	2.19338	101	25768012	8.33333	50	24329575	0.957197	122	53.3579	130.453	0.430779
LS-298	LS-298 adenoma 1	12	adenoma	NA	5.58271	101	55809558	8.33333	48	53470233	0.957107	130	50.5742	139.503	0.898054
LS-298	LS-298 adenoma 2	15	adenoma	sigma/rectum	7.59879	101	70855802	8.33333	49	67308938	0.945026	131	49.9197	141.333	0.95337
LS-298	LS-298 adenoma 3	15	adenoma	rectum	5.51954	101	47873026	8.33333	49	45452305	0.956878	135	48.4046	146.187	0.884012
LS-298	LS-298 adenoma 4	15	adenoma	rectum	8.95921	101	79761223	8.33333	48	75687800	0.94452	137	46.8152	148.645	0.952776
LS-298	LS-298 adenoma 5	18	adenoma	rectum	5.90718	101	52566412	8.33333	48	50029989	0.955334	132	48.986	141.957	0.895476
LS-298	LS-298 adenoma 6	18	adenoma	rectum	10.491	101	85590737	8.33333	48	82255551	0.946682	136	48.9538	146.106	0.953387
LS-298	LS-298 adenoma 7	21	adenoma	transversum	7.43253	101	56612619	16.6667	47	54446456	0.958383	135	48.3852	146.093	0.884521
LS-298	LS-298 adenoma 8	21	adenoma	rectum	9.52181	101	80606947	8.33333	48	76864768	0.945096	130	49.6994	140.656	0.946722
LS-298	LS-298 adenoma 9	21	adenoma	rectum	8.79972	101	80541436	8.33333	48	76603464	0.94576	129	49.7126	139.658	0.949125
LS-298	LS-298 carcinoma 5	21	carcinoma	transversum	7.24765	101	57673276	8.33333	49	55772032	0.963289	132	51.382	142.645	0.912038
LS-298	LS-298 adenoma 10	21	adenoma	transversum	10.4419	101	70182340	8.33333	49	68179689	0.960253	140	50.9967	151.374	0.953506
LS-298	LS-298 normal mucosa	NA	NA	NA	9.91966	101	64270839	8.33333	48	62733744	0.96568	147	48.8382	159.502	0.946526
