# Supplementary material for: Novel insights into tumorigenesis revealed by molecular analysis of Lynch syndrome cases with multiple colorectal tumors
Source: Front Oncol. 2024 Apr 25;14:1378392. doi: 10.3389/fonc.2024.1378392 (PMC11079657; doi:10.3389/fonc.2024.1378392)
Supplement: Supplementary file 5 [file Table_3.xlsx]

## Sheet: Table S3
Supplementary Table S3. RNF43 G659 (G7 repeat) and R117 (C6 repeat) marker analysis results. NA indicates insufficient DNA for analysis.
Group	Sample ID	Tissue type	p.Arg117fs	p.Gly659fs	RNF43 mutation status
case	LS-298 carcinoma 1	Carcinoma	MSI	MSI	RNF43 mutation positive
case	LS-298 carcinoma 2	Carcinoma	MSS	MSI	RNF43 mutation positive
case	LS-298 carcinoma 3	Carcinoma	MSS	MSS	RNF43 mutation negative
case	LS-298 carcinoma 4	Carcinoma	MSS	MSS	RNF43 mutation negative
case	LS-298 adenoma 1	Adenoma	MSS	MSS	RNF43 mutation negative
case	LS-298 adenoma 2	Adenoma	MSS	MSI	RNF43 mutation positive
case	LS-298 adenoma 3	Adenoma	MSI	MSI	RNF43 mutation positive
case	LS-298 adenoma 4	Adenoma	MSS	MSI	RNF43 mutation positive
case	LS-298 adenoma 5	Adenoma	MSS	MSI	RNF43 mutation positive
case	LS-298 adenoma 6	Adenoma	MSS	MSI	RNF43 mutation positive
case	LS-298 adenoma 7	Adenoma	MSS	MSI	RNF43 mutation positive
case	LS-298 adenoma 8	Adenoma	MSS	MSI	RNF43 mutation positive
case	LS-298 adenoma 9	Adenoma	MSS	MSS	RNF43 mutation negative
case	LS-298 carcinoma 5	Carcinoma	MSS	MSI	RNF43 mutation positive
case	LS-298 adenoma 10	Adenoma	MSS	MSI	RNF43 mutation positive
case	FAP1001 carinoma 1	Carcinoma	NA	MSI	RNF43 mutation positive
case	FAP1001 carinoma 2	Carcinoma	NA	MSI	RNF43 mutation positive
case	FAP1001 carinoma 3	Carcinoma	MSS	MSS	RNF43 mutation negative
case	FAP1001 carinoma 4	Carcinoma	MSS	MSS	RNF43 mutation negative
case	FAP1001 carinoma 5	Carcinoma	MSS	MSS	RNF43 mutation negative
case	FAP1001 carinoma 6	Carcinoma	MSS	MSI	RNF43 mutation positive
case	FAP1001 carinoma 7	Carcinoma	MSS	MSI	RNF43 mutation positive
case	FAP1001 adenoma 1	Adenoma	MSS	MSI	RNF43 mutation positive
case	FAP1001 adenoma 2	Adenoma	MSS	MSI	RNF43 mutation positive
case	FAP1001 carinoma 8	Carcinoma	MSI	MSI	RNF43 mutation positive
case	FAP1001 carinoma 9	Carcinoma	MSS	MSS	RNF43 mutation negative
case	FAP1001 carinoma 10	Carcinoma	MSS	MSS	RNF43 mutation negative
case	FAP1001 carinoma 11	Carcinoma	NA	MSS	RNF43 mutation negative
case	FAP1001 carinoma 12	Carcinoma	NA	MSI	RNF43 mutation positive
case	FAP1001 carinoma 13	Carcinoma	MSS	MSI	RNF43 mutation positive
case	FAP1001 carinoma 14	Carcinoma	MSI	MSI	RNF43 mutation positive
case	LS-202 32186T	Carcinoma	MSS	MSS	RNF43 mutation negative
case	LS-202 32184T	Carcinoma	NA	NA	NA
case	LS-202 32185T	Carcinoma	NA	NA	NA
control	KS22 32170AD	Adenoma	NA	NA	NA
control	KS5 32165AD	Adenoma	NA	MSS	RNF43 mutation negative
control	ME104 32272AD	Adenoma	MSS	NA	RNF43 mutation negative
control	ME18 32100AD	Adenoma	NA	NA	NA
control	ME19 32189T	Carcinoma	MSS	NA	RNF43 mutation negative
control	ME25 32154T	Carcinoma	NA	MSS	RNF43 mutation negative
control	ME25 32155T	Carcinoma	MSS	NA	RNF43 mutation negative
control	ME31 32253AD	Adenoma	MSS	MSS	RNF43 mutation negative
control	ME33 32109T	Carcinoma	MSS	MSS	RNF43 mutation negative
control	ME4 32181T	Carcinoma	NA	NA	NA
control	ME46 32153T	Carcinoma	MSS	MSS	RNF43 mutation negative
control	ME54 32191T	Carcinoma	MSS	MSS	RNF43 mutation negative
control	ME56 32108T	Carcinoma	MSS	NA	RNF43 mutation negative
control	ME6 32247AD	Adenoma	MSI	MSI	RNF43 mutation positive
control	ME60 32097T	Carcinoma	MSS	NA	RNF43 mutation negative
control	ME69 32149T	Carcinoma	MSS	MSS	RNF43 mutation negative
control	ME69 32150AD	Adenoma	MSS	MSS	RNF43 mutation negative
control	ME73 32194T	Carcinoma	MSS	MSS	RNF43 mutation negative
control	ME98 32270AD	Adenoma	MSI	NA	RNF43 mutation positive
control	ME74 32262T	Carcinoma	NA	NA	NA
control	ME76 32263AD	Adenoma	NA	NA	NA
control	ME8 32102T	Carcinoma	MSS	MSS	RNF43 mutation negative
control	ME82 32162T	Carcinoma	MSS	MSS	RNF43 mutation negative
control	ME83 32157T	Carcinoma	MSS	MSS	RNF43 mutation negative
control	ME85 32265AD	Adenoma	NA	NA	NA
