# Supplementary material for: Novel insights into tumorigenesis revealed by molecular analysis of Lynch syndrome cases with multiple colorectal tumors
Source: Front Oncol. 2024 Apr 25;14:1378392. doi: 10.3389/fonc.2024.1378392 (PMC11079657; doi:10.3389/fonc.2024.1378392)
Supplement: Supplementary file 6 [file Table_4.xlsx]

## Sheet: Table S4
Supplementary Table S4. Microsatellite marker results for FFPE-derived normal mucosa samples. RNF43 is given an MSI status if one of the two markers displayed MSI.
		Years since dx
Marker	Repeat type	0	0	3	21	21
BAT25	mono	NA	NA	MSS	NA	NA
BAT26	mono	NA	NA	MSS	NA	NA
MARCKS	mono	MSS	MSS	MSS	MSS	MSS
TAF1B	mono	MSI	MSI	MSS	MSS	MSS
USP48	mono	MSI	MSS	MSS	MSS	MSS
SLC22A9	mono	MSI	MSI	MSI	MSS	MSI
NCAM1	mono	MSS	MSS	MSS	MSS	MSS
RNPC3	mono	MSS	MSI	MSS	MSI	MSI
CASP5	mono	MSS	MSS	MSS	MSS	MSS
LTN1	mono	MSS	MSS	MSS	MSS	MSS
RNF43	mono	MSS	MSS	NA	NA	NA
