# Supplementary material for: Novel insights into tumorigenesis revealed by molecular analysis of Lynch syndrome cases with multiple colorectal tumors
Source: Front Oncol. 2024 Apr 25;14:1378392. doi: 10.3389/fonc.2024.1378392 (PMC11079657; doi:10.3389/fonc.2024.1378392)
Supplement: Supplementary file 7 [file Table_5.xlsx]

## Sheet: Table S5
Supplementary Table S5. Dosage ratios of the LINE-1 MS-MLPA of LS-298 and F1001.
ID	Sample	Years since dx	Tissue	Location	1m	2m	3m
LS-298	LS-298 carcinoma 1	0	carcinoma	ascending colon	1.05986	1.13233	0.809522
LS-298	LS-298 carcinoma 2	0	carcinoma	ascending colon	0.657003	0.626354	0.776691
LS-298	LS-298 carcinoma 3	0	carcinoma	caecum	0.745437	0.73072	0.79078
LS-298	LS-298 carcinoma 4	0	carcinoma	caecum	0.890721	0.783614	0.705366
LS-298	LS-298 normal mucosa 1	0	normal mucosa	NA	1.03291	1.13559	0.888382
LS-298	LS-298 adenoma 1	12	adenoma	NA	0.75758	0.82093	0.728605
LS-298	LS-298 adenoma 2	15	adenoma	sigmoid colon/rectum	0.962754	0.901385	0.708358
LS-298	LS-298 adenoma 3	15	adenoma	rectum	0.918539	0.810616	0.938158
LS-298	LS-298 adenoma 4	15	adenoma	rectum	0.947153	0.88959	0.90383
LS-298	LS-298 adenoma 5	18	adenoma	rectum	0.714463	0.583774	0.705
LS-298	LS-298 adenoma 6	18	adenoma	rectum	0.732153	0.662889	0.609029
LS-298	LS-298 adenoma 7	21	adenoma	transverse colon	0.948686	0.938045	0.732243
LS-298	LS-298 adenoma 8	21	adenoma	rectum	0.825539	0.797944	0.926344
LS-298	LS-298 adenoma 9	21	adenoma	rectum	0.863627	0.786329	0.751524
LS-298	LS-298 adenoma 10	21	adenoma	transverse colon	0.781544	0.789892	0.907631
LS-298	LS-298 carcinoma 5	21	carcinoma	transverse colon	0.979475	0.73556	0.792549
LS-298	LS-298 normal mucosa 2	21	normal mucosa	NA	0.843807	0.936143	0.961296
F1001	F1001 adenoma 1	0	adenoma	NA	0.829029	0.78285	0.71761
F1001	F1001 adenoma 2	0	adenoma	NA	0.850542	0.825344	0.817452
F1001	F1001 carcinoma 1	0	carcinoma	NA	0.716737	0.572808	0.907498
F1001	F1001 carcinoma 2	0	carcinoma	NA	0.651504	0.613073	0.699125
F1001	F1001 carcinoma 3	0	carcinoma	NA	0.740269	0.658725	0.92442
F1001	F1001 carcinoma 4	0	carcinoma	NA	0.640732	0.632387	0.988511
F1001	F1001 carcinoma 5	0	carcinoma	NA	0.748416	0.66865	0.748729
F1001	F1001 carcinoma 6	0	carcinoma	NA	0.721176	0.696709	0.753819
F1001	F1001 carcinoma 7	0	carcinoma	NA	1.01941	0.883722	0.878138
F1001	F1001 carcinoma 8	0	carcinoma	NA	0.885033	0.803919	0.742447
F1001	F1001 carcinoma 9	0	carcinoma	NA	0.751317	0.767179	0.861909
F1001	F1001 carcinoma 10	0	carcinoma	NA	0.802782	0.882779	0.987858
F1001	F1001 carcinoma 11	0	carcinoma	caecum	0.837315	0.710334	0.892896
F1001	F1001 carcinoma 12	0	carcinoma	caecum	0.990623	0.809857	1.18634
F1001	F1001 carcinoma 13	0	carcinoma	caecum	0.9949	0.867316	1.00931
F1001	F1001 carcinoma 14	0	carcinoma	caecum	0.91426	0.826502	0.86048
F1001	F1001 normal mucosa 1	0	normal mucosa	distal colon	0.773572	0.586082	0.508305
F1001	F1001 normal mucosa 2	0	normal mucosa	ileum	0.863052	0.8731	0.738858
